# Supplementary material for: AI-ADC: Channel and Spatial Attention-Based Contrastive Learning to Generate ADC Maps from T2W MRI for Prostate Cancer Detection
Source: J Pers Med. 2024 Oct 9;14(10):1047. doi: 10.3390/jpm14101047 (PMC11508265; doi:10.3390/jpm14101047)
Supplement: Supplementary file 1 [file jpm-14-01047-s001.zip]

Archive with 1 entries (1 files):
- jpm-3208117-supplementary.pdf
